# Supplementary material for: Reduced Radiation Exposure Protocol during Computer Tomography of the Left Atrium Prior to Catheter Ablation in Patients with Atrial Fibrillation
Source: Diagnostics (Basel). 2022 Mar 1;12(3):612. doi: 10.3390/diagnostics12030612 (PMC8947727; doi:10.3390/diagnostics12030612)
Supplement: Supplementary file 1 [file diagnostics-12-00612-s001.zip]

Archive with 1 entries (1 files):
- diagnostics-1580889-supplementary.pdf
